# Supplementary material for: Traumatic brain injury to primary visual cortex produces long-lasting circuit dysfunction
Source: Commun Biol. 2021 Nov 17;4:1297. doi: 10.1038/s42003-021-02808-5 (PMC8599505; doi:10.1038/s42003-021-02808-5)
Supplement: Supplementary file 3 — Supplementary Data 1 [file 42003_2021_2808_MOESM3_ESM.xlsx]

## Sheet: Sheet1
Supplementary Data 1: Cell density quantification 0.5 months after TBI
Experiment	No. of Animals	Group	Hemisphere	Distance	Layer	Mean	SEM	Test	Statistics	Post-Hoc Test	Post-Hoc Statistics
NEUN+ GAD67- Density (Cumulative)	Uninjured, N= 6 Sham, N = 4 TBI, N = 4	Uninjured	Contralateral	Mean 0-600 µm	Mean I-VI	1682.79	17.6494	Two-way ANOVA	Interaction: F (2, 22) = 10.43, P = 6.52E-04, η2 = 0.23 Hemisphere: F (1, 22) = 22.90, P = 8.87E-05, η2 = 0.25 Group: F (2, 22) = 12.21, P = 2.71E-04, η2 = 0.27	Tukey	Contralateral:Uninjured vs. Contralateral:Sham, P = 9.43E-01 Contralateral:Uninjured vs. Contralateral:CCI, P = 9.98E-01 Contralateral:Uninjured vs. Ipsilateral:Uninjured, P = 9.85E-01 Contralateral:Uninjured vs. Ipsilateral:Sham, P = 3.09E-01 Contralateral:Uninjured vs. Ipsilateral:CCI, P = 4.89E-06 Contralateral:Sham vs. Contralateral:CCI, P = 9.98E-01 Contralateral:Sham vs. Ipsilateral:Uninjur…
			Ipsilateral	Mean 0-600 µm	Mean I-VI	1630.79	40.2143
		Sham	Contralateral	Mean 0-600 µm	Mean I-VI	1603.64	29.0049
			Ipsilateral	Mean 0-600 µm	Mean I-VI	1494.52	60.3198
		CCI	Contralateral	Mean 0-600 µm	Mean I-VI	1646.17	26.1344
			Ipsilateral	Mean 0-600 µm	Mean I-VI	1050.87	156.113
NEUN+ GAD67- Density (Over Distance)	Uninjured, N= 6 Sham, N = 4 TBI, N = 4	Uninjured	Ipsilateral	0 µm	Mean I-VI	1626.18	42.8956	Two-way RM ANOVA	Interaction: F (4, 22) = 5.367, P = 3.59E-03, η2 = 0.04 Distance from Injury:F (2, 22) = 14.96, P = 7.91E-05, η2 = 0.06 Group: F (2, 11) = 11.92, P = 1.77E-03, η2 = 0.59 Subjects (matching): F (11, 22) = 13.00, P = 3.28E-07, η2 = 0.27	Tukey	Uninjured vs. Sham (0 µm), P = 6.29E-01 Uninjured vs. TBI (0 µm), P = 7.86E-05 Sham vs. TBI (0 µm), P = 3.48E-02 Uninjured vs. Sham (300 µm), P = 9.98E-01 Uninjured vs. TBI (300 µm), P = 1.01E-03 Sham vs. TBI (300 µm), P = 1.89E-02 Uninjured vs. Sham (600 µm), P = 9.99E-01 Uninjured vs. TBI (600 µm), P = 1.14E-01 Sham vs. TBI (600 µm), P = 4.33E-01
				300 µm	Mean I-VI	1627.03	51.3375
				600 µm	Mean I-VI	1639.15	48.2251
		Sham	Ipsilateral	0 µm	Mean I-VI	1382.01	74.4924
				300 µm	Mean I-VI	1532.95	96.3469
				600 µm	Mean I-VI	1568.61	44.7574
		CCI	Ipsilateral	0 µm	Mean I-VI	889.627	141.38
				300 µm	Mean I-VI	1005.77	142.804
				600 µm	Mean I-VI	1257.22	191.667
GAD67-GFP+ Density (Cumulative)	Uninjured, N= 6 Sham, N = 4 TBI, N = 4	Uninjured	Contralateral	Mean 0-600 µm	Mean I-VI	275.557	5.36561	Two-way ANOVA	Interaction: F (2, 22) = 13.82, P = 1.30E-04, η2 = 0.28 Hemisphere: F (1, 22) = 12.67, P = 1.76E-03, η2 = 0.13 Group: F (2, 22) = 17.65, P = 2.67E-05, η2 = 0.36	Tukey	Contralateral:Uninjured vs. Contralateral:Sham, P = 9.30E-01 Contralateral:Uninjured vs. Contralateral:CCI, P = 9.94E-01 Contralateral:Uninjured vs. Ipsilateral:Uninjured, P = 8.95E-01 Contralateral:Uninjured vs. Ipsilateral:Sham, P = 4.56E-01 Contralateral:Uninjured vs. Ipsilateral:CCI, P = 8.00E-06 Contralateral:Sham vs. Contralateral:CCI, P = 9.99E-01 Contralateral:Sham vs. Ipsilateral:Uninjur…
			Ipsilateral	Mean 0-600 µm	Mean I-VI	286.929	9.86232
		Sham	Contralateral	Mean 0-600 µm	Mean I-VI	264.129	8.18512
			Ipsilateral	Mean 0-600 µm	Mean I-VI	253.15	12.2245
		CCI	Contralateral	Mean 0-600 µm	Mean I-VI	269.177	3.75461
			Ipsilateral	Mean 0-600 µm	Mean I-VI	191.726	9.94473
GAD67-GFP+ Density (Over Distance)	Uninjured, N= 6 Sham, N = 4 TBI, N = 4	Uninjured	Ipsilateral	0 µm	Mean I-VI	274.184	12.9099	Two-way RM ANOVA	Interaction: F (4, 22) = 0.446, P = 7.74E-01, η2 = 0.02 Distance from Injury:F (2, 22) = 1.26, P = 3.03E-01, η2 = 0.02 Group: F (1, 10) = F (2, 11) = 30.1, P = 3.48E-05, η2 = 0.65 Subjects (matching): F (11, 22) = 1.25, P = 3.15E-01, η2 = 0.12	Tukey	Uninjured vs. Sham (0 µm), P = 9.83E-01 Uninjured vs. TBI (0 µm), P = 3.53E-03 Sham vs. TBI (0 µm), P = 9.05E-02 Uninjured vs. Sham (300 µm), P = 9.73E-01 Uninjured vs. TBI (300 µm), P = 1.66E-03 Sham vs. TBI (300 µm), P = 6.12E-02 Uninjured vs. Sham (600 µm), P = 2.45E-01 Uninjured vs. TBI (600 µm), P = 1.74E-04 Sham vs. TBI (600 µm), P = 2.23E-01
				300 µm	Mean I-VI	276.319	11.6541
				600 µm	Mean I-VI	310.285	16.0486
		Sham	Ipsilateral	0 µm	Mean I-VI	252.314	12.1986
				300 µm	Mean I-VI	252.712	23.675
				600 µm	Mean I-VI	254.424	14.9749
		CCI	Ipsilateral	0 µm	Mean I-VI	179.116	10.9801
				300 µm	Mean I-VI	175.331	22.0699
				600 µm	Mean I-VI	191.984	14.7809
