# Supplementary material for: Traumatic brain injury to primary visual cortex produces long-lasting circuit dysfunction
Source: Commun Biol. 2021 Nov 17;4:1297. doi: 10.1038/s42003-021-02808-5 (PMC8599505; doi:10.1038/s42003-021-02808-5)
Supplement: Supplementary file 4 — Supplementary Data 2 [file 42003_2021_2808_MOESM4_ESM.xlsx]

## Sheet: Sheet1
Supplementary Data 2: Cell density quantification 3 months after TBI
Experiment	No. of Animals	Group	Hemisphere	Distance	Layer	Mean	SEM	Test	Statistics	Post-Hoc Test	Post-Hoc Statistics
NEUN+ GAD67- Density (Cumulative)	Uninjured, N = 4 Sham, N = 3 TBI, N = 3	Uninjured	Contralateral	Mean 0-600 µm	Mean I-VI	1560.48	33.3294	Two-way ANOVA	Interaction: F (2, 14) = 33.58, P = 4.55E-06, η2 = 0.41 Hemisphere: F (1, 14) = 31.18, P = 6.73E-05, η2 = 0.19 Group: F (2, 14) = 25.34, P = 2.23E-05, η2 = 0.31	Tukey	Contralateral:Uninjured vs. Contralateral:Sham, P = 9.97E- 01 Contralateral:Uninjured vs. Contralateral:CCI, P = 9.48E-01 Contralateral:Uninjured vs. Ipsilateral:Uninjured, P = 9.91E-01 Contralateral:Uninjured vs. Ipsilateral:Sham, P = 9.99E-01 Contralateral:Uninjured vs. Ipsilateral:CCI, P = 2.60E-06 Contralateral:Sham vs. Contralateral:CCI, P = 9.98E-01 Contralateral:Sham vs. Ipsilateral:Uninju…
			Ipsilateral	Mean 0-600 µm	Mean I-VI	1588	40.4778
		Sham	Contralateral	Mean 0-600 µm	Mean I-VI	1583.77	21.6344
			Ipsilateral	Mean 0-600 µm	Mean I-VI	1573.57	46.1742
		CCI	Contralateral	Mean 0-600 µm	Mean I-VI	1605.74	12.1486
			Ipsilateral	Mean 0-600 µm	Mean I-VI	1073.31	50.8257
NEUN+ GAD67- Density (Over Distance)	Uninjured, N = 4 Sham, N = 3 TBI, N = 3	Uninjured	Ipsilateral	0 µm	Mean I-VI	1562.18	53.6599	Two-way RM ANOVA	Interaction: F (4, 14) = 2.002, P = 1.49E-01, η2 = 0.03 Distance from Injury: F (2, 14) = 0.4498, P = 6.47E-01, η2 = 0.004 Group: F (2, 7) = 39.66, P = 1.52E-04, η2 = 0.84 Subjects (matching):F (7, 14) = 2.680, P = 5.52E-02, η2 = 0.08	Tukey	Uninjured vs. Sham (0 µm), P = 9.95E-01 Uninjured vs. TBI (0 µm), P = 2.59E-05 Sham vs. TBI (0 µm), P = 1.34E-05 Uninjured vs. Sham (300 µm), P = 9.99E-01 Uninjured vs. TBI (300 µm), P = 9.07E-04 Sham vs. TBI (300 µm), P = 1.53E-03 Uninjured vs. Sham (600 µm), P =8.67E-01 Uninjured vs. TBI (600 µm), P = 7.70E-05 Sham vs. TBI (600 µm), P = 3.99E-03
				300 µm	Mean I-VI	1573.92	17.632
				600 µm	Mean I-VI	1627.89	89.1368
		Sham	Ipsilateral	0 µm	Mean I-VI	1629.91	36.7974
				300 µm	Mean I-VI	1583.68	54.168
				600 µm	Mean I-VI	1507.11	65.602
		CCI	Ipsilateral	0 µm	Mean I-VI	988.354	59.3891
				300 µm	Mean I-VI	1135.15	57.6438
				600 µm	Mean I-VI	1096.44	64.4769
GAD67-GFP+ Density (Cumulative)	Uninjured, N = 4 Sham, N = 3 TBI, N = 3	Uninjured	Contralateral	Mean 0-600 µm	Mean I-VI	290.553	6.23464	Two-way ANOVA	Interaction: F (2, 14) = 7.032, P = 7.69E-03, η2 = 0.18 Hemisphere: F (1, 14) = 12.01, P = 3.78E-03, η2 = 0.16 Group: F (2, 14) = 18.22, P = 1.27E-04, η2 = 0.48	Tukey	Contralateral:Uninjured vs. Contralateral:Sham, P = 9.99E-01 Contralateral:Uninjured vs. Contralateral:CCI, P = 7.15E-01 Contralateral:Uninjured vs. Ipsilateral:Uninjured, P = 9.99E-01 Contralateral:Uninjured vs. Ipsilateral:Sham, P = 9.66E-01 Contralateral:Uninjured vs. Ipsilateral:CCI, P = 1.46E-04 Contralateral:Sham vs. Contralateral:CCI, P = 6.88E-01 Contralateral:Sham vs. Ipsilateral:Uninjur…
			Ipsilateral	Mean 0-600 µm	Mean I-VI	289.77	5.06698
		Sham	Contralateral	Mean 0-600 µm	Mean I-VI	292.668	11.219
			Ipsilateral	Mean 0-600 µm	Mean I-VI	279.374	19.6128
		CCI	Contralateral	Mean 0-600 µm	Mean I-VI	270.286	4.47955
			Ipsilateral	Mean 0-600 µm	Mean I-VI	196.772	12.3794
GAD67-GFP+ Density (Over Distance)	Uninjured, N = 4 Sham, N = 3 TBI, N = 3	Uninjured	Ipsilateral	0 µm	Mean I-VI	272.217	16.5932	Two-way RM ANOVA	Interaction: F (4, 14) = 1.013, P = 4.34E-01, η2 = 0.06 Distance from Injury:F (2, 14) = 1.268, P = 3.12E-01, η2 = 0.04 Group: F (1, 10) = F (2, 7) = 16.48, P = 2.25E-03, η2 = 0.58 Subjects (matching): F (7, 14) = 1.214, P = 3.58E-01, η2 = 0.12	Tukey	Uninjured vs. Sham (0 µm), P = 9.99E-01 Uninjured vs. TBI (0 µm), P = 6.22E-02 Sham vs. TBI (0 µm), P = 1.04E-01 Uninjured vs. Sham (300 µm), P = 8.72E-01 Uninjured vs. TBI (300 µm), P = 1.69E-01 Sham vs. TBI (300 µm), P = 9.23E-01 Uninjured vs. Sham (600 µm), P = 9.99E-01 Uninjured vs. TBI (600 µm), P = 2.17E-01 Sham vs. TBI (600 µm), P = 1.76E-02
				300 µm	Mean I-VI	301.215	17.545
				600 µm	Mean I-VI	295.879	19.4222
		Sham	Ipsilateral	0 µm	Mean I-VI	270.821	7.2195
				300 µm	Mean I-VI	261.168	17.6996
				600 µm	Mean I-VI	306.133	34.0471
		CCI	Ipsilateral	0 µm	Mean I-VI	179.008	30.7519
				300 µm	Mean I-VI	222.58	5.32448
				600 µm	Mean I-VI	188.727	16.1827
