# Supplementary material for: Traumatic brain injury to primary visual cortex produces long-lasting circuit dysfunction
Source: Commun Biol. 2021 Nov 17;4:1297. doi: 10.1038/s42003-021-02808-5 (PMC8599505; doi:10.1038/s42003-021-02808-5)
Supplement: Supplementary file 5 — Supplementary Data 3 [file 42003_2021_2808_MOESM5_ESM.xlsx]

## Sheet: Sheet1
Supplementary Data 3: Laminar density quantification
Experiment	No. of Animals	Group	Hemisphere	Distance	Layer	Mean	SEM	Test	Statistics (Type III Tests of Fixed Effects)	Post-Hoc Test	Post-Hoc Statistics
NEUN+ GAD67-GFP- Density (Laminar)	Uninjured, N= 6 TBI, N = 4	Uninjured	Ipsilateral (right)	0 µm	I	18.8505	10.0692	Random Intercept Mixed Model	Distance: Num DF = 2, Den DF = 160, F = 2.77, P = 6.55E-02 Layer: Num DF = 3, Den DF = 32, F = 492.58, P = 7.60E-27 Group: Num DF = 3, Den DF = 103.1, F = 92.32, P = 1.00E-28 Layer x Group: Num DF = 9, Den DF = 124.4, F = 10.9, P = 2.23E-12 Distance x Layer x Group: Num DF = 30, Den DF = 160, F = 1.64, P = 2.84E-02	Tukey-Kramer	Uninjured:Ipsilateral vs. CCI:Ipsilateral (Layer I, 0 µm), P = 9.99E-01 CCI:Ipsilateral vs. CCI:Contralateral (Layer I, 0 µm), P = 9.94E-01 Uninjured:Ipsilateral vs. CCI:Ipsilateral (Layer II/III, 0 µm), P = 1.00E-12 CCI:Ipsilateral vs. CCI:Contralateral (Layer II/III, 0 µm), P = 1.00E-12 Uninjured:Ipsilateral vs. CCI:Ipsilateral (Layer IV, 0 µm), P = 1.00E-12 CCI:Ipsilateral vs. CCI:Contralatera…
					II/III	1934.96	53.5432
					IV	2299.92	111.902
					V/VI	1613.51	52.1472
		CCI	Ipsilateral (right)	0 µm	I	12.2783	12.2783
					II/III	963.626	151.474
					IV	1316.07	219.382
					V/VI	929.361	202.637
		Uninjured	Ipsilateral (right)	300 µm	I	28.446	13.0859
					II/III	1928.02	125.896
					IV	2214.08	82.4112
					V/VI	1614.69	52.0529
		CCI	Ipsilateral (right)	300 µm	I	17.4801	6.88758
					II/III	1125.24	164.69
					IV	1633.56	134.979
					V/VI	1001.76	213.273
		Uninjured	Ipsilateral (right)	600 µm	I	25.4376	12.7787
					II/III	2046.34	98.0631
					IV	2023.99	91.2136
					V/VI	1683.86	54.6248
		CCI	Ipsilateral (right)	600 µm	I	32.6204	7.36575
					II/III	1437.49	125.458
					IV	1616.98	245.662
					V/VI	1170.28	193.524
		Uninjured	Contralateral (left)	0 µm	I	9.96992	4.47822
					II/III	2037.94	81.0661
					IV	2289.24	82.1029
					V/VI	1734.8	40.3124
		CCI	Contralateral (left)	0 µm	I	44.172	8.7368
					II/III	2125.24	123.913
					IV	2182.25	39.3462
					V/VI	1587.23	72.6889
		Uninjured	Contralateral (left)	300 µm	I	26.0425	6.54185
					II/III	1873.24	31.6793
					IV	2142.64	29.3097
					V/VI	1708.48	68.9188
		CCI	Contralateral (left)	300 µm	I	44.1427	9.40101
					II/III	1971.75	66.2625
					IV	2128.62	145.599
					V/VI	1683.56	86.1529
		Uninjured	Contralateral (left)	600 µm	I	27.1779	9.97953
					II/III	1974.68	104.192
					IV	2289.96	77.8641
					V/VI	1640.32	21.1888
		CCI	Contralateral (left)	600 µm	I	31.5664	6.0632
					II/III	2093.89	124.452
					IV	2381.06	79.1859
					V/VI	1556.39	32.8775
GAD67-GFP+ Density (Laminar)	Uninjured, n= 6 TBI, N = 4	Uninjured	Ipsilateral (right)	0 µm	I	241.858	13.2519	Random Intercept Mixed Model	Distance: Num DF = 2, Den DF = 160, F = 3.77, P = 2.52E-02 Layer: Num DF = 3, Den DF = 32, F = 8.61, P = 2.47E-04 Group: Num DF = 3, Den DF = 103.1, F = 44.56, P = 1.00E-18 Layer x Group: Num DF = 9, Den DF = 124.4, F = 4.88, P = 1.36E-05 Distance x Layer x Group: Num DF = 30, Den DF = 160, F = 1.21, P = 2.26E-01	Tukey-Kramer	Uninjured:Ipsilateral vs. CCI:Ipsilateral (Layer I, 0 µm), P = 1.64E-04 CCI:Ipsilateral vs. CCI:Contralateral (Layer I, 0 µm), P = 1.10E-04 Uninjured:Ipsilateral vs. CCI:Ipsilateral (Layer II/III, 0 µm), P = 1.69E-04 CCI:Ipsilateral vs. CCI:Contralateral (Layer II/III, 0 µm), P = 7.71E-05 Uninjured:Ipsilateral vs. CCI:Ipsilateral (Layer IV, 0 µm), P = 4.42E-02 CCI:Ipsilateral vs. CCI:Contralatera…
					II/III	331.145	17.8077
					IV	292.9	33.1911
					V/VI	250.52	15.8863
		CCI	Ipsilateral (right)	0 µm	I	79.8229	13.1705
					II/III	129.971	28.4721
					IV	193.416	26.9508
					V/VI	229.448	19.8348
		Uninjured	Ipsilateral (right)	300 µm	I	288.202	32.6542
					II/III	388.148	17.3538
					IV	270.102	46.3561
					V/VI	228.685	8.49759
		CCI	Ipsilateral (right)	300 µm	I	104.046	18.7767
					II/III	168.044	36.4907
					IV	158.716	46.2565
					V/VI	201.651	18.0889
		Uninjured	Ipsilateral (right)	600 µm	I	297.81	16.1079
					II/III	408.336	43.1296
					IV	349.806	20.3508
					V/VI	252.599	13.839
		CCI	Ipsilateral (right)	600 µm	I	167.713	15.6364
					II/III	219.652	30.814
					IV	195.498	18.9191
					V/VI	238.371	21.2989
		Uninjured	Contralateral (left)	0 µm	I	277.645	18.7651
					II/III	346.565	13.0718
					IV	262.312	28.4999
					V/VI	248.433	16.449
		CCI	Contralateral (left)	0 µm	I	248.147	13.323
					II/III	301.624	22.9557
					IV	289.386	10.8259
					V/VI	232.816	26.9494
		Uninjured	Contralateral (left)	300 µm	I	305.794	21.0294
					II/III	321.868	19.2595
					IV	282.178	33.3461
					V/VI	268.842	12.9065
		CCI	Contralateral (left)	300 µm	I	275.943	36.912
					II/III	313.841	22.7865
					IV	319.912	29.8358
					V/VI	248.879	6.6632
		Uninjured	Contralateral (left)	600 µm	I	285.866	22.3231
					II/III	339.123	32.9317
					IV	284.663	27.695
					V/VI	223.07	6.13567
		CCI	Contralateral (left)	600 µm	I	251.788	8.45589
					II/III	297.027	31.3502
					IV	278.395	35.0875
					V/VI	248.684	18.3788
