# Supplementary material for: Traumatic brain injury to primary visual cortex produces long-lasting circuit dysfunction
Source: Commun Biol. 2021 Nov 17;4:1297. doi: 10.1038/s42003-021-02808-5 (PMC8599505; doi:10.1038/s42003-021-02808-5)
Supplement: Supplementary file 6 — Supplementary Data 4 [file 42003_2021_2808_MOESM6_ESM.xlsx]

## Sheet: Fig 1
Fig 1b
0.5 month post-injury
Control	Ipsilateral	Contalateral		Sham	Ipsilateral	Contralateral		TBI	Ipsilateral	Contralateral
1	0.222667	0.521333		1	1.323	0.322667		1	6.60433	0.264333
2	0.213	0.179		2	2.40733	0.924667		2	4.97467	0.247
3	0.356	0.259		3	1.55733	0.308333		3	14.3823	0.406667
4	0.510667	0.254667		4	1.23867	0.190333		4	11.8773	0.573667
5	0.525333	0.570333
6	0.537333	0.255667
3 month post-injury
Control	Ipsilateral	Contalateral		Sham	Ipsilateral	Contralateral		TBI	Ipsilateral	Contralateral
1	1.31633	1.13533		1	1.224	0.679		1	4.23	1.14267
2	0.948	1.22433		2	0.41	0.0936667		2	4.29367	0.376333
3	0.972	1.37467		3	2.45267	1.33533		3	4.37767	0.226
4	0.560333	0.851
Fig 1c
0.5 month post-injury
Control	Ipsilateral	Contalateral		Sham	Ipsilateral	Contralateral		TBI	Ipsilateral	Contralateral
1	4.51467	4.45533		1	3.47067	2.97567		1	11.05	2.42667
2	4.404	4.01367		2	3.82867	3.13367		2	9.139	4.91267
3	4.685	4.142		3	3.162	2.92033		3	13.9407	2.50033
4	3.972	3.423		4	3.39333	3.289		4	8.84633	3.623
5	3.421	2.89933
6	3.211	3.038
3 month post-injury
Control	Ipsilateral	Contalateral		Sham	Ipsilateral	Contralateral		TBI	Ipsilateral	Contralateral
1	3.648	3.393		1	3.25833	3.06533		1	2.96033	3.58367
2	3.561	3.119		2	3.01467	3.03		2	3.40767	2.804
3	3.255	3.568		3	3.16667	3.34367		3	3.918	2.97533
4	3.09167	3.23533
Fig 1d
Control	% remaining		Sham	% remaining		TBI	% remaining
1	96.2577		1	96.5899		1	99.411
2	98.968		2	104.844		2	100.396
3	100.022		3	104.032		3	96.3526
4	97.2476		4	101.306		4	87.6592
5	99.6064
6	101.207
Fig 1e
Uninjured					Sham					TBI
Distance (mm)	0	300	600			0	300	600			0	300	600
1	909.694	1001.3	996.731		1	981.969	971.672	992.404		1	697.881	854.831	666.217
2	943.076	912.343	939.819		2	831.742	886.224	918.539		2	753.806	931.584	995.726
3	932.949	968.456	923.808		3	938.002	971.75	966.33		3	739.054	912.982	913.703
4	802.346	887.665	910		4	1113.88	1111.51	955.649		4	848.369	763.258	843.886
5	812.348	875.267	911.223
6	895.231	938.056	1030.62
Fig 1f
Control	% remaining		Sham	% remaining		TBI	% remaining
1	100.275		1	99.3083		1	98.5737
2	101.137		2	101.427		2	96.0019
3	99.6778		3	101.149		3	96.4472
4	96.5726
Fig 1g
Uninjured					Sham					TBI
Distance (mm)	0	300	600			0	300	600			0	300	600
1	905.477	906.315	970.749		1	885.815	996.417	927.247		1	775.128	783.925	901.277
2	905.475	904.391	951.006		2	929.897	872.646	922.233		2	780.588	950.995	934.659
3	993.92	955.832	952.598		3	863.386	915.323	963.3		3	784.853	848.432	780.726
4	877.293	898.915	900.152

## Sheet: Fig 2
Fig 2b
Uninjured	Contralateral	Ipsilateral			Sham	Contralateral	Ipsilateral			TBI	Contralateral	Ipsilateral
1	1674.24	1476.54			1	1567.23	1508.92			1	1696.93	1356.36
2	1666.16	1657.18			2	1660.41	1656.01			2	1632.5	1266.16
3	1617.59	1639.55			3	1541.79	1437.46			3	1578.92	697.809
4	1748.36	1781.89			4	1645.13	1375.7			4	1676.33	883.153
5	1703.48	1597.39
6	1686.93	1632.18
Fig 2c
Uninjured					Sham					TBI
Distance (mm)	0	300	600			0	300	600			0	300	600
1	1467.44	1418.95	1543.22		1	1336.86	1692.54	1497.35		1	1169.24	1200.45	1699.38
2	1610.15	1707.62	1653.76		2	1603.41	1667.34	1697.29		2	1068.25	1288.5	1441.73
3	1650.14	1611.97	1656.52		3	1294.95	1496.96	1520.48		3	549.201	686.714	857.511
4	1703.93	1795.79	1845.95		4	1292.83	1274.94	1559.31		4	771.815	847.398	1030.25
5	1561.55	1603.35	1627.27
6	1763.84	1624.48	1508.21
Fig 2d
Uninjured	Contralateral	Ipsilateral			Sham	Contralateral	Ipsilateral			TBI	Contralateral	Ipsilateral
1	271.033	286.908			1	264.587	249.31			1	269.788	219.689
2	267.5	282.337			2	243.498	275.28			2	270.99	176.862
3	256.238	244.136			3	283.56	267.685			3	258.949	192.18
4	287.308	297.279			4	264.872	220.325			4	276.981	178.172
5	291.287	293.8
6	279.978	317.116
Fig 2e
Uninjured					Sham					TBI
Distance (mm)	0	300	600			0	300	600			0	300	600
1	286.089	300.032	274.602		1	216.788	257.748	273.393		1	191.792	203.355	148.936
2	261.296	269.858	315.857		2	270.999	270.824	284.018		2	177.33	137.67	215.586
4	253.549	226.132	252.726		3	264.774	296.386	241.894		3	148.936	222.546	205.057
5	283.233	268.803	339.802		4	256.693	185.89	218.391		4	198.404	137.754	198.358
5	235.161	290.336	355.903
6	325.774	302.754	322.82

## Sheet: Fig 3
Fig 3b
NeuN+GFP-, 0um	Layer 1	Layer 2/3	Layer 4	Layer 5/6
Uninjured Ipsilateral 1	0	1860.24	1847.79	1441.8
Uninjured Ipsilateral 2	0	1976.37	2235.9	1566.67
Uninjured Ipsilateral 3	16.683	1957.35	2318.07	1678.43
Uninjured Ipsilateral 4	0	1811.03	2687.33	1688.47
Uninjured Ipsilateral 5	59.3229	1838.43	2282.35	1516.87
Uninjured Ipsilateral 6	37.097	2166.33	2428.06	1788.81
Uninjured Contralateral 1	0	2048.27	2095.77	1675.36
Uninjured Contralateral 2	0	2227.31	2243.02	1821.82
Uninjured Contralateral 3	0	1763.89	2216.82	1606.42
Uninjured Contralateral 4	20.401	1825.93	2284.61	1861.53
Uninjured Contralateral 5	18.141	2173.22	2679.16	1673.01
Uninjured Contralateral 6	21.2775	2189.05	2216.05	1770.69
TBI Ipsilateral 1	49.1131	1278.16	1734.95	1140.27
TBI Ipsilateral 2	0	1033.24	1644.43	1226.04
TBI Ipsilateral 3	0	992.65	855.661	335.409
TBI Ipsilateral 4	0	550.455	1029.22	1015.72
TBI Contralateral 1	50.3923	2101.76	2130.79	1741.29
TBI Contralateral 2	60.4979	2459.59	2103.92	1397.09
TBI Contralateral 3	19.5462	1861.2	2273.32	1567.42
TBI Contralateral 4	46.2514	2078.4	2220.98	1643.11
Fig 3c
GFP+, 0um	Layer 1	Layer 2/3	Layer 4	Layer 5/6
Uninjured Ipsilateral 1	231.637	391.629	358.999	215.194
Uninjured Ipsilateral 2	205.36	325.377	242.314	256.994
Uninjured Ipsilateral 3	233.562	338.307	223.673	241.56
Uninjured Ipsilateral 4	284.844	303.47	209.947	297.17
Uninjured Ipsilateral 5	217.517	267.035	310.686	201.46
Uninjured Ipsilateral 6	278.228	361.055	411.777	290.743
Uninjured Contralateral 1	300.807	386.466	171.084	276.756
Uninjured Contralateral 2	248.162	327.878	303.961	261.697
Uninjured Contralateral 3	256.397	315.759	287.2	188.486
Uninjured Contralateral 4	244.812	366.976	211.294	255.003
Uninjured Contralateral 5	253.975	370.827	236.05	295.756
Uninjured Contralateral 6	361.718	311.486	364.283	212.898
TBI Ipsilateral 1	73.6696	213.027	174.953	208.645
TBI Ipsilateral 2	98.5002	83.5706	223.515	244.269
TBI Ipsilateral 3	101.99	113.197	126.765	187.435
TBI Ipsilateral 4	45.1319	110.091	248.433	277.442
TBI Contralateral 1	218.366	339.758	260.249	302.38
TBI Contralateral 2	262.158	289.914	308.968	173.977
TBI Contralateral 3	234.555	241.597	286.152	240.804
TBI Contralateral 4	277.508	335.226	302.174	214.102
Fig 3d
	(% excitatory, 0um)
	Layer I	Layer II/III	Layer IV	Layer V/VI
Control	7	85	89	87
TBI	13	88	87	80
Fig 3f
NeuN+GFP-, 300um	Layer 1	Layer 2/3	Layer 4	Layer 5/6
Uninjured Ipsilateral 1	0	1547.06	2113.88	1400.11
Uninjured Ipsilateral 2	21.3683	2280.84	2311.18	1586.31
Uninjured Ipsilateral 3	21.3717	1685.16	2082.22	1680.34
Uninjured Ipsilateral 4	42.8128	2192.95	2377.08	1777.37
Uninjured Ipsilateral 5	0	1735.22	2464.58	1664.16
Uninjured Ipsilateral 6	85.1235	2126.87	1935.55	1579.85
Uninjured Contralateral 1	23.3716	1892.12	2029.62	1748.74
Uninjured Contralateral 2	26.163	1788.59	2102.74	1552
Uninjured Contralateral 3	0	1766.13	2197.39	1643.25
Uninjured Contralateral 4	45.5972	1923.72	2215.44	2024.35
Uninjured Contralateral 5	39.9233	1957.64	2118.01	1682
Uninjured Contralateral 6	21.2	1911.21	2192.67	1600.51
TBI Ipsilateral 1	18.045	1426.77	1731.5	1213.6
TBI Ipsilateral 2	0	1334.51	1956.59	1360.87
TBI Ipsilateral 3	18.1812	1043.47	1512.77	393.022
TBI Ipsilateral 4	33.6943	696.206	1333.39	1039.55
TBI Contralateral 1	53.3435	1818.39	2200.11	1844.64
TBI Contralateral 2	64.4255	2023	1918.81	1597.51
TBI Contralateral 3	21.343	1919.53	1884.99	1483.41
TBI Contralateral 4	37.4588	2126.07	2510.59	1808.68
Fig 3g
GFP+, 300um	Layer 1	Layer 2/3	Layer 4	Layer 5/6
Uninjured Ipsilateral 1	309.162	595.024	175.244	250.177
Uninjured Ipsilateral 2	213.683	449.077	250.987	222.172
Uninjured Ipsilateral 3	320.575	390.464	109.112	193.042
Uninjured Ipsilateral 4	299.69	367.192	198.09	244.042
Uninjured Ipsilateral 5	181.764	397.986	337.413	239.753
Uninjured Ipsilateral 6	404.337	320.718	437.972	222.924
Uninjured Contralateral 1	350.574	399.019	168.31	264.553
Uninjured Contralateral 2	366.282	306.266	286.172	247.297
Uninjured Contralateral 3	305.147	269.567	239.32	264.266
Uninjured Contralateral 4	296.382	324.895	255.627	286.372
Uninjured Contralateral 5	219.578	283.233	401.519	320.579
Uninjured Contralateral 6	296.799	348.229	342.119	229.985
TBI Ipsilateral 1	144.36	193.582	237.657	216.187
TBI Ipsilateral 2	77.1664	146.65	132.401	148.546
TBI Ipsilateral 3	127.268	252.171	225.588	229.631
TBI Ipsilateral 4	67.3887	79.7736	39.2174	212.242
TBI Contralateral 1	177.812	310.048	316.183	267.937
TBI Contralateral 2	343.603	327.839	400.945	239.083
TBI Contralateral 3	320.145	363.367	257.661	240.329
TBI Contralateral 4	262.212	254.112	304.857	248.168
Fig 3h
	(% excitatory, 300um)
	Layer I	Layer II/III	Layer IV	Layer V/VI
Control	9	82	90	88
TBI	14	87	91	83
Fig 3j
NeuN+GFP-, 600um	Layer 1	Layer 2/3	Layer 4	Layer 5/6
Uninjured Ipsilateral 1	0	2070.09	2046.08	1486.94
Uninjured Ipsilateral 2	25.1487	2206	1675.84	1766.4
Uninjured Ipsilateral 3	0	1830.35	2215.59	1774.53
Uninjured Ipsilateral 4	67.1774	2436.02	2174.41	1842.84
Uninjured Ipsilateral 5	60.2997	1877.46	2200.98	1641.48
Uninjured Ipsilateral 6	0	1858.14	1831.01	1590.94
Uninjured Contralateral 1	0	2129.22	2565.36	1582.17
Uninjured Contralateral 2	0	1706.08	2391.48	1671.77
Uninjured Contralateral 3	43.5617	1679.87	2117.47	1683.55
Uninjured Contralateral 4	60.4684	2326.78	2142.38	1613.12
Uninjured Contralateral 5	21.6825	1910.43	2407.45	1588.96
Uninjured Contralateral 6	37.3546	2095.68	2115.62	1702.38
TBI Ipsilateral 1	45.5487	1529.2	1911.7	1532.87
TBI Ipsilateral 2	19.9036	1698.61	2029.29	1430.47
TBI Ipsilateral 3	45.2066	1419.24	933.774	691.085
TBI Ipsilateral 4	19.8227	1102.91	1593.14	1026.7
TBI Contralateral 1	44.2984	2260.98	2348.85	1650.42
TBI Contralateral 2	22.8598	1990.12	2599.42	1519.34
TBI Contralateral 3	39.4314	2331.64	2220.16	1504.1
TBI Contralateral 4	19.676	1792.82	2355.81	1551.7
Fig 3k
GFP+, 600um	Layer 1	Layer 2/3	Layer 4	Layer 5/6
Uninjured Ipsilateral 1	313.503	301.104	395.651	209.24
Uninjured Ipsilateral 2	301.784	459.583	368.686	233.708
Uninjured Ipsilateral 3	272.196	252.462	269.299	241.982
Uninjured Ipsilateral 4	358.28	518.067	333.574	264.566
Uninjured Ipsilateral 5	241.199	467.385	402.618	309.491
Uninjured Ipsilateral 6	299.899	451.413	329.009	256.604
Uninjured Contralateral 1	372.666	356.789	181.512	233.637
Uninjured Contralateral 2	319.189	258.854	292.171	201.988
Uninjured Contralateral 3	239.589	392.806	247.217	207.333
Uninjured Contralateral 4	221.718	465.355	330.539	224.553
Uninjured Contralateral 5	281.872	274.07	278.249	238.344
Uninjured Contralateral 6	280.16	286.861	378.289	232.566
TBI Ipsilateral 1	129.707	256.585	251.768	295.689
TBI Ipsilateral 2	179.132	286.98	173.939	192.758
TBI Ipsilateral 3	203.43	173.079	183.693	230.362
TBI Ipsilateral 4	158.582	161.965	172.59	234.674
TBI Contralateral 1	243.641	218.805	191.743	257.368
TBI Contralateral 2	251.458	339.124	293.719	234.128
TBI Contralateral 3	236.589	274.773	361.421	208.325
TBI Contralateral 4	275.463	355.405	266.696	294.914
Fig 3l
	(% excitatory, 600um)
	Layer I	Layer II/III	Layer IV	Layer V/VI
Control	8	83	85	87
TBI	16	87	89	83

## Sheet: Fig 4
Fig 4b
Uninjured	Contralateral	Ipsilateral			Sham	Contralateral	Ipsilateral			TBI	Contralateral	Ipsilateral
1	1559.49	1524.84			1	1614.62	1518.38			1	1623.8	1170.45
2	1507.09	1579.11			2	1594.61	1665.29			2	1582.64	998.808
3	1520.59	1543.4			3	1542.07	1537.03			3	1610.78	1050.68
4	1654.75	1704.64
Fig 4c
Uninjured					Sham					TBI
Distance (mm)	0	300	600			0	300	600			0	300	600
1	1429.05	1588.92	1556.56		1	1578.57	1585.58	1391		1	1106.63	1182.07	1222.67
2	1675.68	1571.53	1490.11		2	1701.25	1676.54	1618.07		2	919.749	1020.49	1056.19
3	1528.67	1526.26	1575.26		3	1609.91	1488.92	1512.26		3	938.684	1202.89	1010.48
4	1615.32	1608.97	1889.62
Fig 4d
Uninjured	Contralateral	Ipsilateral			Sham	Contralateral	Ipsilateral			TBI	Contralateral	Ipsilateral
1	300.085	289.187			1	288.446	255.946			1	276.133	172.052
2	295.229	275.648			2	313.864	318.334			2	261.484	207.923
3	294.692	297.431			3	275.694	263.843			3	273.24	210.339
4	272.207	296.815
Fig 4e
Uninjured					Sham					TBI
Distance (mm)	0	300	600			0	300	600			0	300	600
1	244.321	287.849	335.391		1	261.525	242.969	263.344		1	121.164	223.634	171.359
2	320.384	260.769	245.792		2	285.038	296.563	373.402		2	189.832	212.876	221.062
3	262.477	342.808	287.008		3	265.901	243.973	281.653		3	226.029	231.23	173.759
4	261.686	313.436	315.323

## Sheet: Fig 5
Fig 5c
Population Amplitude (µV)	Uninjured	0.5 mo	3 mo
1	299.27	23.29	41.67
2	329.52	23.63	24.05
3	260.87	28.53	25.98
4	457.96	30.34	80.41
5	296.55	8.63	69.94
6	605.78	9.17	54.57
7	576.42	8.71	94.32
8	249.43	9.67	24.48
9	139.57	23.83	21.03
10	189.57	22.27	16.9
11	236.44	27.13	83.09
12	223.37	32.32	92.91
13	298.53	6.63	46.67
14	481.45	6.73	90.09
15	514	12.33	54.02
16	552.33	10.17	26.61
17	69.52	28.87
18	42.91	29.98
19	52.27	56.75
20	100.92	79.12
21	63.15
22	55.32
Fig 5d
Max Response Latency (s)	Uninjured	0.5 mo	3 mo
1	0.06	0.1	0.12
2	0.06	0.1	0.12
3	0.08	0.1	0.11
4	0.07	0.1	0.11
5	0.08	0.27	0.11
6	0.06	0.27	0.08
7	0.05	0.27	0.08
8	0.05	0.21	0.08
9	0.09	0.07	0.09
10	0.092	0.177	0.085
11	0.072	0.077	0.129
12	0.068	0.077	0.073
13	0.092	0.273	0.073
14	0.092	0.061	0.085
15	0.096	0.193	0.141
16	0.092	0.193	0.065
17	0.101	0.124
18	0.101	0.092
19	0.097	0.12
20	0.141	0.06
21	0.153
22	0.129

## Sheet: Fig 6
Fig 6c
Peak Response (spikes/s)	Uninjured	0.5 mo	3 mo
1	107	4	23
2	45	2	7.5
3	17	1.5	52
4	17	1.5	16.5
5	135	4	31.5
6	135	1.5	23
7	14	10	16.5
8	14	10	3.5
9	50	8	4
10	15	4.5	3
11	57	1.5	6.5
12	16	3.5	4
13	3.5	3	2
14	1.67	3.5	2
15	18	2	3
16	9.5	9	1.5
17	3	10	6
18	23.5	2	2.5
19	7.5	4	3.5
20	8.67	8.5	8.5
21	6.33	7.5	2.5
22	68	1	4.5
23	15	3.5	2.5
24	18.5	1.5	4.5
25	17	2.5	2
26	93.5	20	4
27	25	10	1.5
28	33	14.5	4
29	20	3.5	2
30	81.5	2	2.5
31	44.5	11.5	3
32	22	3.5	2.5
33	25	3	5
34	22.5	8.5	3.5
35	85.5	10	3.5
36	44.5	5.5	3.5
37	25	3.5	2
38	21	10	4
39	20.5	13.5	3.5
40	209	4.5	5.5
41	53	3	3.5
42	71	7.5	6
43	34	5.5	4
44	210	2.5	3.5
45	49.5	2.5	2.5
46	68	11	91.5
47	68	2.5	34
48	40.5	2.5	39.5
49	2.5	5	4.5
50	4.5	7	3
51	4	1.5	3.5
52	9.5	2.5	3
53	3.5	2	6.5
54	23	2	6.5
55	8	3	5.5
56	12	2	7.5
57	57	2.5	5
58	140.5	9.5	3
59	24.5	2.5	4.5
60	83	2.5	3
61	32.5	27.5	3.5
62	34	3.5	3
63	40.5	6.5	2
64	22.5	3	2
65	4.5	1.5	1.25
66	4	4	2
67	160.5	2	1.07
68		3	3
69		3.5	2.5
70		4.5	6
71		5	4.5
72		2.5	2.5
73		2	2
74		2	2.5
75		2	4.5
76		5	2
77		5.5	1.5
78		8	1.5
79		7	2
80		3.5	1.66
81		3.5	3.5
82		17	3.5
83		8.5	1.5
84		7.5	2
85		10.5	2
86		6.5	2
87		8	3
88		2	1.5
89		1	5.3
90		5.5	4
91		2.5	3.5
92		5.5	2.5
93		5.5	1.5
94		2	4
95		3	65.5
96		2	83
97		2	81
98		9.5	95
99		4.5	17.5
100		10.5	15.5
101		4.5	12
102		20	14
103		9	10.5
104		2	7
105		1.5	9
106		3	3
107		2	2
108		2.5	3
109		2	15
110		3.5	38
111		2.5
112		3.5
113		2
114		2
115		1.5
Fig 6d
Background Activity spikes/s)	Uninjured	0.5 mo	3 mo
1	1.81	0.72	0.13
2	0.81	0.63	0
3	0.19	0.59	0.06
4	0.13	0.44	0.03
5	1.69	1.06	0.19
6	1.69	1.16	0.25
7	0.13	2.5	0.09
8	0.13	0.63	0.03
9	0.88	5.06	0.06
10	0.38	2.25	0.44
11	2.31	0.53	2.75
12	0.69	1.91	1.34
13	2.04	1.84	0.69
14	0.97	1.53	1.19
15	8.88	0.72	1.94
16	5.34	7.16	0.47
17	1.34	7.03	3.13
18	7.74	1.09	0.38
19	4.19	2.59	1.13
20	0.59	4.56	4.94
21	1.86	3.72	0.59
22	1	0.88	1.97
23	0.16	1.91	0.81
24	0.97	0.59	1.44
25	0.38	0.28	1.25
26	2.75	1.25	2.31
27	0.47	1.88	0.75
28	2.38	6.25	2.13
29	1.06	1.09	1.25
30	6.97	0.5	1.09
31	2.41	6.34	1.69
32	1.56	2.16	1.34
33	1.78	1.19	3.84
34	4	6.16	2.16
35	18.75	6.25	2.16
36	3.81	3.25	2.16
37	4.03	1.69	1
38	5.5	1.25	1.66
39	7.03	8.56	0.66
40	46.38	2.47	2.94
41	16.25	0.66	1.5
42	19.88	3.22	2.06
43	3.72	3.25	0.88
44	22.56	1.38	1.78
45	6.22	1	1.16
46	9.53	9.81	0.63
47	9.53	1.59	0.22
48	0.16	1.13	0.16
49	0.91	3	2.84
50	1.72	2.31	1.88
51	1.81	1.16	1.69
52	2.38	1.94	1.44
53	1.59	0.59	3.59
54	24.84	0.34	2.59
55	1.16	1.53	3.59
56	2.16	0.59	5.81
57	5.38	1	1.44
58	27.25	7.03	1.19
59	6.09	1.25	1.72
60	20.09	1.69	1.25
61	0.72	22.94	0.59
62	0.81	1.59	1.09
63	2.56	3.31	0.56
64	0	1.94	1.22
65	1.38	0.78	0.47
66	1.31	3.91	0.89
67	160.38	2.03	0.42
68		0.66	1.09
69		2.13	1.22
70		1.66	4.09
71		2.53	1.94
72		0.44	1.28
73		0.34	0.84
74		0.72	1.06
75		1.06	1.97
76		1.34	0.94
77		2.63	0.94
78		2.78	0.64
79		3.84	0.95
80		1.5	1.1
81		1.94	2.56
82		8.5	0.47
83		5.34	0.75
84		4.63	0.91
85		5.53	0.84
86		3.31	1.53
87		4.84	1.13
88		0.84	0.47
89		0.25	3.95
90		3.81	0.66
91		1.34	1.41
92		3.09	1.13
93		3.06	0.97
94		1.44	0.66
95		2.56	2.16
96		0.78	1.44
97		0.78	4.09
98		6.41	5.03
99		2.5	1
100		9.22	0.09
101		1.88	1.22
102		15.44	0.34
103		7.34	2.06
104		0.78	0.5
105		0.75	1.81
106		1.81	0.66
107		0.59	0.25
108		0.53	0.47
109		1.06	5.53
110		1.13	20.28
111		1.19
112		1.63
113		1.03
114		1.19
115		0.53

## Sheet: Fig 7
Fig 7b					Fig 7d					Fig 7f					Fig 7h
HWHH (degrees)	Uninjured	0.5 mo	3 mo		Size (degrees)	Uninjured	0.5 mo	3 mo		Spatial Frequency (cycles/deg)	Uninjured	0.5 mo	3 mo		Temporal Frequency (cycles/s)	Uninjured	0.5 mo	3 mo
1	24.31	14.41	32.542			30	40	22			0.096	0.001	0.02			1	7.17	1.308
2	24.01	14.33	56.83			14	100	22			0.094	0.001	0.03			0.5	9	0.1
3	31.9	48.49	27.364			35	95	22			0.079	0.004	0.02			1	9	0.234
4	38.66	14.74	19.22			30.24	80	75			0.217	0.004	0.02			0.91	5.91	0.1
5	36.44	24.89	62.092			25	70	35			0.182	0.001	0.096			0.91	0.91	0.816
6	8.68	96.93	90			33	70	35			0.197	0.001	0.03			1	0.86	3.902
7	4.24	92.43	35.161			36.6	110	35			0.084	0.004	0.07			8.69	9	0.1
8	18.02	44.79	90			16	110	35			0.161	0.004	0.049			7.61	9	2.426
9	5.2	12.59	24.36			25	70	75			0.036	0.004	0.07			9	9	1.844
10	17.32	82.99	43.409			38.25	75	80			0.119	0.004	0.03			0.77	1.49	0.592
11	15.85	22	55.27			34.41	65	50			0.064	0.094	0.03			0.14	4.44	1.799
12	90	20.86	52.479			41.53	95	110			0.254	0.004	0.03			3.68	1.4	1.889
13	15.15	57.52	90			50	95	63.85			0.209	0.004	0.02			0.46	1.58	1.934
14	9.77	19.49	21.358			40	110	40			0.094	0.004	0.001			0.5	3.05	1.308
15	35.2	27.46	90			25	95	60			0.109	0.004	0.001			0.19	2.47	1.844
16	29.64	87.01	35.558			33	75	35			0.054	0.004	0.03			0.1	0.95	1.576
17	19.43	131.19	20.779			90	100	50			0.099	0.004	0.2			3.28	1.75	6
18	29.75	22.36	51.257			35	95	45			0.056	0.001	0.03			8.69	0.1	6
19	26.97	19.14	30.877			28	100	22			0.269	0.004	0.02			0.1	1.49	2.023
20	13.76	22	27.615			42	100	75			0.046	0.004	0.001			3.68	1.08	1.934
21	13.36	46.02	25			67	100	65			0.049	0.004	0.001			0.1	0.1	1.442
22	20	90	86.017			25.65	85	40			0.056	0.004	0.001			1	1.8	1.442
23	12.28	74.63	48.928			11.95	80	95			0.051	0.014	0.05			1.5	1.04	4.304
24	10.26	84.12	18.691			16.34	75	70			0.001	0.001	0.05			0.3	1.71	0.816
25	56.04	90	17.801			12	100	45			0.021	0.006	0.026			0.1	1.26	1.397
26	54	81.61	14.879			28	55	60			0.024	0.006	0.07			0.1	1.04	2.783
27	31.88	98.4	67.323			23	55	55			0.019	0.014	0.02			0.1	0.91	1.486
28	21	29.86	68.6			26	110	65			0.034	0.014	0.03			1.5	0.73	1.173
29	38.16	23.09	44.634			20	65	55			0.026	0.011	0.02			1.58	3.32	1.039
30	44.56	16.29	11.084			23	30	40			0.104	0.014	0.01			1.62	2.78	1.397
31	52.83	15.34	12			65	60	45			0.116	0.011	0.03			1.98	5	3.275
32	60.6	28.69	16.706			80	75	58			0.154	0.006	0.02			1.53	2	5
33	12.37	18.17	60.926			70	75	62			0.224	0.006	0.02			9	5.15	2.07
34	21.84	30	22			30	85	50			0.232	0.004	0.024			0.64	4.8	3.99
35	14.11	23.87	90			30	75	45			0.249	0.004	0.001			0.19	5.33	3.05
36	37.35	32.46	90			45	35	55			0.099	0.006	0.004			2.02	0.95	2.16
37	20.35	35	62.946			14	70	75			0.039	0.011	0.001			1.75	1.22	2.47
38	25.84	27.89	93.282			35	85	45			0.116	0.011	0.001			2.02	1.75	3.01
39	12.89	22.72	60			40	110	55			0.001	0.011	0.5			3.1	5.29	3.19
40	60.98	20.41	25.04			35	110	45			0.297	0.011	0.004			3.28	2.52	1.31
41	54.36	90	49.3			30	14	22			0.164	0.15	0.024			6.32	0.91	2.16
42	53.7	23.07	72.01			28	70				0.016	0.169	0.026			3.32	0.73	0.1
43	12	51.11	70.15			16	70				0.066	0.169	0.039			2.6	4.3	0.1
44	18.54	40	59.42			26	65				0.021	0.001	0.029			3.28	2.47	1.98
45	51.1	36.59	35			26	65				0.001	0.232	0.026			2.92	0.1	1.93
46	83.25	35.34	23.71			25					0.001	0.247	0.029			3.05	0.77	0.28
47	32.82	23.97	24.36			35					0.001	0.237	0.001			2.16	9	2.92
48	20.71	26.94	33.02			30					0.001	0.141	0.034			4.35	1.4	2.69
49	5.4	23.28	33.41			35					0.006	0.3	0.001			1.98	3.5	1.17
50	14.96	67.37	43.6			26					0.5	0.011	0.001			3.59	2.65	0.99
51	9.25	58.77	48.22			30					0.001	0.001	0.001			1.71	0.1	0.82
52	13.4	41.15	20.66			44					0.004	0.001	0.011			2.02	3.68	3.63
53	16.17	30	40.08			85					0.001	0.014	0.001			5.51	2.07	4.17
54	44.38	13	24.36			70					0.322	0.011	0.016			6.23	4.97	2.52
55	7.04		93.63			65					0.116	0.006	0.036			2.43	0.91	3.01
56	49.23		25.23			73					0.151		0.009			2.38	6.45	2.52
57	9.57		14.48			59					0.001		0.006			1.89	1.31	1.62
58	38.49		55.98			54					0.001		0.014			2.07	1.4	1.98
59	28.15		14.47			47					0.001		0.001			1.98	7.17	3.45
60	16.06		17.93			66					0.061		0.019			1.17		3.1
61	13.93		23.28			45					0.031		0.001			1.89		2.38
62	10.15		23			63					0.054		0.001			1.98		1.53
63	30		35			60					0.001		0.054			1.89		0.1
64	23.69		50			56					0.094		0.059			1.89		4.48
65	7.84		14.04			39					0.029		0.036			5.38		2.34
66	24.13		18.13			60					0.024		0.001			4.04		4.04
67	37.32		26.08			60					0.5		0.001			1.62		0.73
68	29.05		43.15			50					0.282		0.061			1.22		1.8
69	33.56		33.25			45					0.034		0.024			5.29		4.84
70	51.56		33.72			40					0.031		0.001			5.69		2.02
71	14.36		19.84			35					0.036		0.006			3.28
72	14.01		33.24			44					0.034					5.65
73	61.93		69			35					0.001					6.05
74	30		21.46			44					0.016					5.47
75	5.26		58.99			53					0.016					5.91
76	72.09					52.39					0.006					4.93
77	8.85					60					0.009					5.24
78	70.52					36					0.004					5.11
79	33.65					89					0.004					4.71
80	52.89					61					0.009					5.33
81	56.21					68					0.006					5.78
82	24.62										0.004					5.78
83	28.89										0.001					5.91
84	21.13										0.006					4.53
85	53.49										0.014					1.22
86	26.21										0.011					0.1
87	12.94										0.014					0.1
88	30.65										0.011					1.26
89	25.76										0.014					2.43
90	44.51										0.014					1.22
91	19.46										0.016					4.84
92	28.09										0.016					3.68
93	17.31										0.026					9
94	56.87										0.026					3.81
95	13.79										0.016					2.52
96	75.39										0.056
97	9.4										0.056
98	32.95										0.079
99	43.55										0.031
100	39.46										0.076
101	25.27										0.054
102	48.51										0.016
103	31.4										0.014
104	89.39										0.014
105	50.18										0.011
106	20.4
107	49.47
108	6.24
109	72.57
